# Supplementary material for: Attenuation of Inflammatory Mediators (TNF-α and Nitric Oxide) and Up-Regulation of IL-10 by Wild and Domesticated Basidiocarps of Amauroderma rugosum (Blume & T. Nees) Torrend in LPS-Stimulated RAW264.7 Cells
Source: PLoS One. 2015 Oct 1;10(10):e0139593. doi: 10.1371/journal.pone.0139593 (PMC4591274; doi:10.1371/journal.pone.0139593)
Supplement: S1 Dataset — (XLSX) [file pone.0139593.s001.xlsx]

## Sheet: MTT ASSAY
WB
Sample concentration (µg/ml)	% cell viability	SEM
0	100	0
0.01	107.345	3.18979
0.1	110.565	5.21197
1	121.307	2.14575
10	121.211	4.45204
100	77.3408	2.62333
DB
Sample concentration (µg/ml)	% cell viability	SEM
0	100	0
0.01	94.4916	5.86599
0.1	89.5311	4.39738
1	90.5604	2.34054
10	110.631	6.81908
100	104.365	4.23863

## Sheet: NO ASSAY
WB
Sample concentration (µg/ml)	NO production (µM)	SEM
C	1.38889	0.097202
0	26.5476	1.04802
0.01	18.8492	0.997137
0.1	14.127	0.688889
1	12.8571	0.725636
10	14.7222	0.722324
100	17.8175	1.09596
250µM	5.9127	1.30651
DB
Sample concentration (µg/ml)	NO production (µM)	SEM
C	1.38889	0.097202
0	26.5476	1.04802
0.01	49.6825	4.04902
0.1	13.5317	2.06824
1	22.8175	1.79279
10	21.2698	1.5873
100	20.8333	1.0849
250µM	5.9127	1.30651

## Sheet: MTT ASSAY AFTER NO ASSAY
WB
Sample concentration (µg/ml)	% cell viability	SEM
0	100	0
0.01	93.3339	0.827334
0.1	108.839	1.8706
1	107.693	7.54729
10	105.682	9.58493
100	98.5162	8.55132
DB
Sample concentration (µg/ml)	% cell viability	SEM
0	100	0
0.01	103.374	2.35615
0.1	111.939	3.18662
1	108.619	2.02171
10	104.502	3.55216
100	78.2958	3.71233

## Sheet: CTCF
iNOS
Sample ID	Avr	SD
RAW264.7 cells only	1.86933	0.605116
LPS-stimulated RAW264.7 cells	8.10933	1.01529
WB0.1	5.352	0.942541
DB0.1	6.31467	0.541425
NF-κB
Sample ID	Avr	SD
RAW264.7 cells only	0.32	0.25146
LPS-stimulated RAW264.7 cells	8.41333	0.540005
WB0.1	7.46667	0.702012
DB0.1	7.29067	1.02563

## Sheet: NO SCAVENGING ASSAY
Concentration (µg/mL)	% NO production
	Quercetin	SEM	0	WB	SEM	DB	SEM
6.25	60.5615	4.65757
0			100
0.05				92.1342	2.72693	90.0992	1.3805
0.5				91.9819	1.01657	91.3311	0.692923
5				89.1059	1.16284	86.4837	0.801406
50				83.1776	1.33497	79.4765	0.798711
500				50.0326	4.7246	45.4111	4.94188

## Sheet: CYTOKINES_ELISA
TNF-alpha
Sample	Avr	SD
Cell only	3291.67	153.206
Cell+LPS	42291.7	1496.71
Wild FB 0.1 μg/mL	8243.75	79.5495
Domestic FB 0.1 µg/mL	5043.75	26.5165
Dexamethasone 1 µM	11741.7	176.777
Aspirin 0.1 mM	12608.3	624.611
IL-10
Sample (5x dilution)	Avr	SD
Cell only	76.25	5.3033
Cell+LPS	53.75	1.76777
Hexane 100 µg/mL	92.5	3.53553
Wild FB 0.1 μg/mL	230	4.04061
Domestic FB 0.1 µg/mL	224.286	14.1421
Dexamethasone 1 µM	46.25	5.3033
Aspirin 0.1 mM	52.5	1.00486e-14

## Sheet: GENE EXPRESSION_RT-PCR
NF-κB
Sample	CT value	SD
0	1.287	0.0627911
WB0.1	1.106	0.0829829
DB0.1	1.162	0.127002
1 μM	-0.799	0.070789
0.1 mM	1.129	0.2234
iNOS
Sample	CT value	SD
0	3.242	0.16488
WB0.1	1.11	0.0339203
DB0.1	-0.933	0.0557868
1 μM	1.047	0.0822026
0.1 mM	-0.354	0.0459067
TNF-α
Sample	CT value	SD
0	4.261	0.0743182
WB0.1	-0.973	0.0221431
DB0.1	-0.995	0.0551201
1 μM	2.451	0.083457
0.1 mM	2.84	0.0559985
IL-10
Sample	CT value	SD
0	2.84	0.102308
WB0.1	7.59	0.0185551
DB0.1	6.834	0.0919089
1 μM	6.071	0.0878158
0.1 mM	2.405	0.476301
